# Supplementary material for: Reservoir of Antibiotic Residues and Resistant Coagulase Negative Staphylococci in a Healthy Population in the Greater Accra Region, Ghana
Source: Antibiotics (Basel). 2022 Jan 17;11(1):119. doi: 10.3390/antibiotics11010119 (PMC8772731; doi:10.3390/antibiotics11010119)
Supplement: Supplementary file 1 [file antibiotics-11-00119-s001.zip]

Archive with 1 entries (1 files):
- antibiotics-1532595-supplementary.pdf
